# Supplementary material for: Effect of Long-Term Semiarid Pasture Management on Soil Hydraulic and Thermal Properties
Source: Plants (Basel). 2023 Mar 29;12(7):1491. doi: 10.3390/plants12071491 (PMC10096669; doi:10.3390/plants12071491)
Supplement: Supplementary file 1 [file plants-12-01491-s001.zip]

Archive with 1 entries (1 files):
- plants-2294543-supplementary.pdf
